# Supplementary material for: Quorum sensing regulation by the nitrogen phosphotransferase system in Pseudomonas aeruginosa
Source: J Bacteriol. 2025 Aug 1;207(8):e00048-25. doi: 10.1128/jb.00048-25 (PMC12369347; doi:10.1128/jb.00048-25)
Supplement: Table S4 — Gene annotation. [file jb.00048-25-s0002.xlsx]

## Sheet: Sheet1
			Log base 2 fold change	FDR	Log base 2 fold change	FDR
Gene locus	Gene name	Gene annotation	∆ptsN vs. ∆ptsP-∆ptsN	∆ptsN vs. ∆ptsP-∆ptsN	WT vs. ∆ptsO	WT vs. ∆ptsO
PA14_27600		tRNA-Glu	-2.17695	7.68e-05	-2.52653	2.15e-07
PA14_27610		tRNA-Gly	-2.55138	1.48e-05	-2.75941	7.7e-08
PA14_65210		tRNA-Leu	-2.08697	0.000148	-2.87206	7.64e-08
PA14_65220		tRNA-Leu	-2.15398	5.92e-05	-2.41664	5.47e-07
PA14_04060		hypothetical protein	-1.58209	4.8e-07	-1.22893	7.68e-07
PA14_10910		major facilitator transporter	-1.42319	0.000206	-1.69324	5.97e-09
PA14_14530		hypothetical protein	-1.03071	2.11e-07	-1.67526	7.92e-17
1,844,402 to 1,844,245*			-1.29341	0.000307	-1.14185	2.69e-05
PA14_21970		GntR family transcriptional regulator	-1.32889	1.68e-06	-1.54285	1.2e-10
PA14_27620		tRNA-Gly	-1.90781	0.000803	-2.85539	1.45e-08
PA14_27640	rebP1	protein associated with synthesis and assembly of refractile inclusion bodies	-1.36388	0.000916	-2.74281	4.31e-16
PA14_27675		hypothetical protein	-1.22763	0.000255	-1.04938	1.76e-05
PA14_30030		hypothetical protein	-1.37153	7.62e-06	-1.47455	2.53e-09
PA14_30690		hypothetical protein	-1.28326	8.09e-05	-2.05041	1.08e-11
PA14_30850		conjugation TrbI family protein	-1.74173	0.000104	-2.26684	3.22e-09
PA14_38370		hypothetical protein	-1.93871	2.75e-09	-1.35034	7.61e-08
PA14_38380	mexZ	TetR family transcription regulator	-1.57038	5.55e-12	-1.09626	3.14e-09
PA14_38395	mexX	periplasmic multidrug efflux protein	-5.50907	2.12e-28	-1.69579	1.4e-09
PA14_38410	mexY	resistance-Nodulation-Cell Division (RND) multidrug efflux transporter	-5.35322	3.68e-33	-1.95417	1.19e-13
PA14_41280		putative beta-lactamase	-1.19767	1.93e-05	-1.12175	8.09e-07
PA14_41300		hypothetical protein	-1.1656	0.000309	-1.91886	2.24e-11
PA14_41320		tRNA-Leu	-1.59726	0.000516	-2.5072	9.34e-10
PA14_44990		hypothetical protein	-1.35658	0.000247	-1.00881	0.000156
PA14_46010		ABC transporter ATP-binding protein	-1.34102	1.09e-08	-1.00934	1.81e-07
PA14_50050		MFS family transporter	-1.79826	0.000632	-1.37821	0.000219
PA14_51660		tRNA-Lys	-1.47846	9.94e-06	-2.07363	1.72e-11
PA14_52300		hypothetical protein	-1.69783	5.67e-06	-1.82853	1.75e-08
PA14_52550		tRNA-Arg	-1.60753	0.000247	-2.35993	3.09e-08
PA14_53570		integrase	-1.45349	3.88e-05	-1.11244	7.69e-05
PA14_54860		hypothetical protein	-1.35288	0.000156	-1.86559	1.94e-09
PA14_55530	hxcW	type II secretion system protein	-1.1063	0.000986	-1.11839	1.54e-05
PA14_58910		partitioning-like protein	-1.60767	7.66e-05	-1.04229	0.000503
PA14_58920		hypothetical protein	-1.23579	0.000583	-1.15346	2.04e-05
PA14_59560		transposase	-1.51977	0.000102	-2.03356	3.88e-09
PA14_59570	tnpB	transposase	-1.0861	9.69e-05	-1.00221	6.26e-06
PA14_60150		tRNA-Lys	-1.77517	1.16e-05	-1.65895	6.69e-07
PA14_60180		tRNA-Asn	-1.62562	9.84e-08	-1.13583	7.7e-06
PA14_62800		tRNA-Leu	-1.80966	1.19e-05	-2.18884	9.57e-09
PA14_63460		tRNA-Sec	-1.28249	0.000615	-1.37682	7.19e-07
PA14_70300	sphA	sphingosine binding protein	-1.68893	0.000231	-1.3784	3.9e-05
PA14_72060		hypothetical protein	-1.16565	6.42e-05	-1.01574	4.44e-06
PA14_72170		citrate transporter	-1.90917	3.26e-07	-1.09673	0.000105
PA14_72180	terC	integral membrane protein	-1.61041	0.000885	-1.85641	1.41e-06
PA14_72200	prfH	peptide chain release factor-like protein	-1.82221	5.32e-06	-1.5708	4.49e-07
PA14_72210		hypothetical protein	-1.42198	4.06e-06	-1.01116	9.99e-05
PA14_72770		hypothetical protein	-1.07328	1.68e-06	-1.05022	4.28e-08
*gene coordinates; does not map to a coding sequence
